# Supplementary material for: Genetic and Physiological Characterization of Soybean-Nodule-Derived Isolates from Bangladeshi Soils Revealed Diverse Array of Bacteria with Potential Bradyrhizobia for Biofertilizers
Source: Microorganisms. 2022 Nov 17;10(11):2282. doi: 10.3390/microorganisms10112282 (PMC9698105; doi:10.3390/microorganisms10112282)
Supplement: Supplementary file 1 [file microorganisms-10-02282-s001.zip]

Archive with 1 entries (1 files):
- microorganisms-1965717-supplementary.pdf
